# Supplementary material for: Speech and Language Changes During Rapid Eye Movement (REM) Sleep with Potential Diagnostic Markers: A Systematic Review
Source: Brain Sci. 2026 Feb 11;16(2):216. doi: 10.3390/brainsci16020216 (PMC12938475; doi:10.3390/brainsci16020216)
Supplement: Supplementary file 1 [file brainsci-16-00216-s001.zip]

Archive with 1 entries (1 files):
- brainsci-4137632-supplementary.pdf
